# Supplementary material for: Atrazine Desorption Mechanism from an Hydrated Calcium Montmorillonite—A DFT Molecular Dynamics Study
Source: Int J Mol Sci. 2024 Jan 27;25(3):1604. doi: 10.3390/ijms25031604 (PMC10855099; doi:10.3390/ijms25031604)
Supplement: Supplementary file 1 [file ijms-25-01604-s001.zip]

Archive with 1 entries (1 files):
- ijms-2812314-supplementary.pdf
